# Supplementary material for: Vitamin D Deficiency Is Significantly Associated with Retinopathy in Type 2 Diabetes Mellitus: A Case-Control Study
Source: Nutrients. 2021 Dec 25;14(1):84. doi: 10.3390/nu14010084 (PMC8746564; doi:10.3390/nu14010084)
Supplement: Supplementary file 1 [file nutrients-14-00084-s001.zip]

Archive with 1 entries (1 files):
- nutrients-1494397-supplementary.pdf
